# Supplementary material for: Dissemination of carbapenemase-producing Enterobacterales in the community of Rawalpindi, Pakistan
Source: PLoS One. 2022 Jul 8;17(7):e0270707. doi: 10.1371/journal.pone.0270707 (PMC9269877; doi:10.1371/journal.pone.0270707)
Supplement: S3 Table — *: hospital-acquired isolates. (XLSX) [file pone.0270707.s003.xlsx]

## Sheet: Sheet1
Isolate	Species	ST	Phylogroup	aac(3)-IIa	aadA1	aadA16	aadA2	aadA5	aph(3'')-Ib	aph(6)-Id	armA	arr-2	arr-3	blaCARB-2	blaCMY-131	blaCMY-16	blaCMY-2	blaCMY-42	blaCTX-M-139	blaCTX-M-15	blaDHA-1	blaNDM	blaNDM-1	blaNDM-5	blaNDM-7	blaOXA-1	blaOXA-10	blaOXA-181	blaOXA-232	blaTEM-1	ble-MBL	catA1	catB	dfrA1	dfrA12	dfrA17	dfrA27	dfrA5	dfrA7	erm(B)	floR	fosA	mcr-1	mph(A)	mph(E)	msr(E)	qacEdelta1	qepA4	qepA9
104A	Citrobacter freundii	107									X									X			X			X		X		X	X							X							X	X	X
114A	Citrobacter freundii	107									X									X			X			X		X		X	X							X							X	X	X
119D	Citrobacter freundii	107									X									X			X					X			X							X							X	X	X
28A	Citrobacter freundii	396							X	X										X			X			X	X			X	X										X	X		X			X
240Ea	Enterobacter cloacae	93			X	X							X										X				X				X						X					X					X
255A	Enterobacter cloacae	93			X	X							X										X				X				X						X					X					X
259B*	Enterobacter cloacae	93			X	X							X										X				X				X						X					X					X
44A	Escherichia coli	38	D		X											X				X						X				X		X		X
231A	Escherichia coli	69	D						X	X										X	X									X						X			X			X		X
296B	Escherichia coli	156	B1				X																	X						X	X				X									X					X
148C*	Escherichia coli	167	A				X											X						X						X	X				X									X			X
150A	Escherichia coli	167	A				X											X						X						X	X				X									X			X
177B*	Escherichia coli	167	A	X			X	X												X				X		X					X				X	X								X			X
272A	Escherichia coli	167	A				X											X						X						X	X				X									X			X
278A	Escherichia coli	167	A				X											X						X						X	X				X									X			X
278C	Escherichia coli	167	A				X		X	X										X				X		X					X				X									X			X
279B	Escherichia coli	167	A					X	X	X										X				X		X					X	X				X								X			X
279C	Escherichia coli	167	A				X										X							X							X				X									X			X
279D	Escherichia coli	167	A				X										X							X							X				X									X			X
46D	Escherichia coli	167	A		X	X	X						X							X		X				X	X				X				X		X							X			X
52B	Escherichia coli	167	A				X													X				X		X				X	X				X									X			X
53C	Escherichia coli	167	A				X													X				X		X				X	X				X									X			X
60E	Escherichia coli	167	A				X													X				X		X				X	X				X									X			X
7A	Escherichia coli	167	A					X												X					X	X					X					X								X			X
81B	Escherichia coli	167	A		X	X	X						X							X		X				X	X				X				X		X							X			X
82B	Escherichia coli	167	A		X	X	X						X							X		X				X	X				X				X		X							X			X
240F	Escherichia coli	205	B1		X		X											X						X						X	X			X	X									X			X	X
290A	Escherichia coli	205	B1		X		X											X						X						X	X			X	X									X			X	X
52A	Escherichia coli	361	A				X											X						X							X				X									X			X
128A	Escherichia coli	405	D				X													X				X		X					X				X									X			X
240A	Escherichia coli	405	D				X											X						X						X	X				X									X			X	X
280A	Escherichia coli	405	D				X													X				X		X					X				X									X			X
33D	Escherichia coli	405	D				X													X				X		X					X				X									X			X
48A	Escherichia coli	405	D					X	X	X										X				X		X				X	X					X								X			X
49B	Escherichia coli	405	D					X	X	X										X				X		X				X	X					X								X			X
67D	Escherichia coli	405	D				X													X				X		X					X				X									X			X
76A	Escherichia coli	405	D				X													X				X		X					X				X									X			X
77A	Escherichia coli	405	D				X													X				X		X					X				X									X			X
78B	Escherichia coli	405	D				X													X				X		X					X				X									X			X
289B*	Escherichia coli	410	C																	X				X						X	X				X					X				X			X
296A	Escherichia coli	410	C																	X				X						X	X				X					X				X			X
189A*	Escherichia coli	443	B1				X											X						X						X	X				X									X			X		X
104B	Escherichia coli	617	A				X													X				X							X				X									X			X
114B	Escherichia coli	617	A				X													X				X							X				X									X			X
119A	Escherichia coli	617	A				X		X	X										X				X							X				X									X			X
142A	Escherichia coli	617	A				X	X										X						X						X	X				X	X											X
201A	Escherichia coli	617	A	X				X	X	X								X		X						X										X							X	X			X
228D	Escherichia coli	648	F				X	X																X							X				X	X								X			X
266D	Escherichia coli	648	F				X	X																X							X				X	X								X			X
280D	Escherichia coli	648	F	X				X												X				X		X				X	X	X				X								X			X
44C	Escherichia coli	648	F				X																	X		X				X	X				X					X				X			X
46B	Escherichia coli	648	F				X																	X		X				X	X				X					X				X			X
64B	Escherichia coli	648	F				X																	X		X				X	X				X					X				X			X
120A	Escherichia coli	940	B1		X																			X		X				X	X	X		X
125A	Escherichia coli	940	B1		X																			X		X				X	X	X		X
129A	Escherichia coli	940	B1		X															X				X		X				X	X	X		X
129B	Escherichia coli	940	B1		X																			X		X				X	X	X		X
131C	Escherichia coli	940	B1		X																			X		X				X	X	X		X
132B	Escherichia coli	940	B1		X																			X		X				X	X	X		X
289A*	Escherichia coli	940	B1		X		X																	X						X	X			X	X									X			X
80A	Escherichia coli	940	B1		X																			X		X				X	X	X		X
86B	Escherichia coli	940	B1		X																			X		X				X	X	X		X
296C	Escherichia coli	1284	A				X		X	X								X						X						X	X				X									X			X
278B	Escherichia coli	2450	A	X				X	X	X										X				X		X					X	X				X								X			X
168B	Escherichia coli	2659	D				X											X						X						X	X				X												X
246A*	Escherichia coli	2659	D				X								X									X						X	X				X							X		X			X
259A*	Escherichia coli	2659	D				X											X						X						X	X				X									X			X
260A	Escherichia coli	2659	D				X											X						X						X	X				X												X
302A	Escherichia coli	2659	D				X											X						X						X	X				X												X
78A	Escherichia coli	2851	C				X											X		X				X						X	X				X									X			X
267A	Escherichia coli	3541	A or B1																	X				X							X				X												X
235A	Escherichia coli	5954	D					X	X	X								X	X							X				X						X				X				X			X
197D*	Escherichia coli	-	A						X	X										X				X						X	X
229A	Escherichia coli	-	A		X		X							X		X				X										X				X													X
28H	Escherichia coli	-	A			X	X						X							X		X				X	X				X				X		X							X			X
125B	Klebsiella pneumoniae	231										X								X									X	X		X	X									X
81A	Klebsiella pneumoniae	231										X								X									X	X		X	X									X
82A	Klebsiella pneumoniae	231										X								X									X	X		X	X									X
[truncated: 11 more columns]
